# Supplementary material for: Serum Levels of CXCL13 Are an Independent Predictor of Survival Following Resection of Biliary Tract Cancer
Source: Cancers (Basel). 2022 Aug 23;14(17):4073. doi: 10.3390/cancers14174073 (PMC9454558; doi:10.3390/cancers14174073)
Supplement: Supplementary file 1 [file cancers-14-04073-s001.zip]

Archive with 1 entries (1 files):
- cancers-1838077-supplementary.pdf
